# Supplementary material for: Pinostrobin Suppresses the α-Melanocyte-Stimulating Hormone-Induced Melanogenic Signaling Pathway
Source: Int J Mol Sci. 2023 Jan 3;24(1):821. doi: 10.3390/ijms24010821 (PMC9821324; doi:10.3390/ijms24010821)
Supplement: Supplementary file 1 [file ijms-24-00821-s001.zip]

Archive with 1 entries (1 files):
- ijms-2068610-supplementary.pdf
